# Supplementary material for: Genome-Wide Identification of DUF26 Domain-Containing Genes in Dongxiang Wild Rice and Analysis of Their Expression Responses under Submergence
Source: Curr Issues Mol Biol. 2022 Jul 27;44(8):3351–63. doi: 10.3390/cimb44080231 (PMC9406443; doi:10.3390/cimb44080231)
Supplement: Supplementary file 1 [file cimb-44-00231-s001.zip]

Archive with 1 entries (1 files):
- cimb-1795463-supplementary.pdf
